# Supplementary material for: Management and climate contributions to satellite-derived active fire trends in the contiguous United States
Source: J Geophys Res Biogeosci. 2014 Apr 28;119(4):645–60. doi: 10.1002/2013JG002382 (PMC4508926; doi:10.1002/2013JG002382)
Supplement: Supplementary file 2 — Readme [file jgrg0119-0645-SD2.txt]

Auxiliary material for 
 
Management and climatecontributions tosatellite-derived active firetrends in the
contiguous United States 
 
Hsiao-Wen Lin1, JessicaL. McCarty2, Dongdong Wang3, Brendan M. Rogers1, Douglas 
C. Morton4, G. James Collatz4, Yufang Jin1, James T. Randerson1 
 
1DepartmentofEarth System Science, UniversityofCalifornia, Irvine, California 92697, 
USA
2Michigan Tech Research Institute, Ann Arbor, MI 48105 
3DepartmentofGeographicalSciences, UniversityofMaryland, CollegePark, MD 
20742 
4BiosphericSciences Laboratory, NASAGoddard SpaceFlightCenter, Greenbelt, MD 
20771 
 
Submitted to JGR-Biogeosciences on 13 May, 2013 
Revsied on 14 Dec, 2013 
 
 
Theauxilitary infomation contains 2 (two) tables and 1 (one) figure
 
 
TableS1. A description of state-levelfirelaw articles and regulations systems and lists 
of states in each fire policy class used in Figure9. 
 
TableS2. Principalcrop areaplanted as reported by U.S. Departmentof Agriculturefor 
each managementclass. Thesenumbers wereused to normalizeinterannualchanges for 
cropland activefires in Figure9b. 
 
FigureS1. Timeseries of AquaMODIS activefiredetections from2003-2010 for (a) the
entireU.S. and for (b) largewildland, cropland, and prescribed/other firetypes. This 
figureis parallelto Figure3. 
