# Supplementary material for: Management and climate contributions to satellite-derived active fire trends in the contiguous United States
Source: J Geophys Res Biogeosci. 2014 Apr 28;119(4):645–60. doi: 10.1002/2013JG002382 (PMC4508926; doi:10.1002/2013JG002382)
Supplement: Supplementary file 4 — Figure S1 [file jgrg0119-0645-SD4.txt]

FigureS1. Timeseries of AquaMODIS activefiredetections from2003-2010 for (a) the
entireU.S. and for (b) largewildland, cropland, and prescribed/other firetypes. This 
figureis parallelto Figure3. 
 
 
 
 
 
 
 
 
 
 
  
MO
D
IS 
act
ive
 fire
 d
et
ect
io
ns 
(1
00
0/
yr
)
