# Supplementary material for: Management and climate contributions to satellite-derived active fire trends in the contiguous United States
Source: J Geophys Res Biogeosci. 2014 Apr 28;119(4):645–60. doi: 10.1002/2013JG002382 (PMC4508926; doi:10.1002/2013JG002382)
Supplement: Supplementary file 6 — Table S1 [file jgrg0119-0645-SD6.txt]

TableS1. A description of state-levelfirelaw articles and regulations systems and lists of states in each firepolicy class used in 
Figure9. 
 
State State-level fire 
law (if available)
Description Doesthe
state use a 
prescribed 
burn permit
or
authorizatio
n/notificatio
n 
system?(Y/
N)
Arethere
prescribed 
burn permit
and/or
authorization
/notification 
requirements
? 
 
Prescribed 
burn 
permit
application 
fee 
(Y/N) 
Doesthe
state offer 
prescribed 
burn 
manager
certificatio
n courses? 
(Y/N) 
Prescribed 
fire council
Fire
policy 
class for 
analysis
Alabama1 9.13.273
Prescribedburningisconsideredinthepublicinterestif:1.)Itis
accomplished when atleastone prescribed burn managerissupervising2.)A
writtenprescriptionispreparedandwitnessedornotarizedpriorto burning 
3.)A burning permitisobtained 4.)Itisconducted pursuantto statelaw and 
rule applicable to prescribed burning 
Y Dayofburn N Y Established 2 
Arkansas2 
NoticetoArkansas
Forestry
Commissionof
intent to burn 
forestvegetation 
Section 20-22-302
In order to burn forestvegetation,the Arkansas ForestCommission mustbe 
notified ofintention to burn,time,location,orotherrelevantinformation.
Thelandownerorresponsiblepartymustbepresentduringthetimeof
burning.
N -- -- N Established 1 
California
3 
Ca.Pub.Res.Code
§ 4775 (West
1990)
Contractsmaybeprovidedforprivatelandownersora specified public 
agency by the Directorofthe California DepartmentofForestry Burning 
Contractsinordertopreventhigh-intensity wild land fires or to achieve other 
goals(Ex.Forestimprovement). 
Y 
Morethan24
hoursbefore
burn
Y N Established 4 
Florida4 
Administrative
Code5I-2.006 
OpenBurning
Allowed
OpenburningauthorizationsrequiretheCertifiedPrescribedBurnManager
to be on site forthe entire burn.The prescription forthe burn mustbe on site 
and available forinspection by a Departmentrepresentative. 
Y Dayofburn N Y Established 3 
Georgia Section12-6-148
Prescribedburningconductedundertherequirementsshallbe accomplished 
only when an individualwith previousexperienceisin chargeand presenton 
site untilthe fire is adequately and safely confined. 
Y Dayofburn N Y Established 2 
Idaho § 38-405 (1998)
UndertheCRBprogram,growersmustobtainapprovalfrom DEQbefore
burning by registering foraPermit-by-Ruleatleast30daysbeforetheywant
to burn.Burn days are limited to weekdays during daylight hours only.
Burningonweekendsandstateandfederalholidaysisprohibited.Burning
can only occurin fieldswhere the crop residue wasgenerated.
Y 
Morethan24
hoursbefore
burn
Y N None 3 
Iowa5  
Itis always preferable to have highly trained firefighters working on a 
prescribed fire,forboth safety and liability reasons.Fornon-complex,low 
risk prescribed fire itis recommended thatthe burn boss be ranked as a Burn 
Boss3oratleasthavecompletedtherequiredcoursework.Formore
complex prescribed firesthe burn bossshould have completed both the 
coursework and the task book forBurn Bossaccreditation.Complex 
prescribed firesshould also havesquad bosseswho havecompleted the
NWCG FireFighterType1training.
N -- -- N None 1 
Kansas 28-19-645.Open 
A personshallnotcauseorpermittheopenburningofanywastes,structures,
vegetation,orany othermaterialson any premisesexceptasauthorized by 
K.A.R.28-19-647 and K.A.R.28-19-648.(Authorized by K.S.A.1994 Supp.
Y Morethan24 N N Established 1 burning prohibited. 65-3005;implementing K.S.A.1994 Supp.65-3005,K.S.A.65-3010;effective March 1,1996.) hoursbefore
burn
Louisiana
3:17 (Prescribed 
burning;intentand 
purpose;
authorization;
definitions)
Prescribedburningmust:beconductedonlyunderwrittenauthority
according to the requirementsofthe commissioner,be conducted only when 
atleastone certified prescribed burn managerispresenton site from ignition 
untiltheburn iscompleted and declared safeaccording to prescribed 
guidelines,and beconsidered aproperty rightoftheproperty ownerif
naturally occurring vegetative fuels are used and when conducted pursuant of 
prescribed burning laws
Y12 Dayofburn -- Y Established 1 
Minnesot
a6 
 
Allprescribedbum projectsonDNRlands,whethercontractedorconducted
by agency personnel,mustbeimplemented in compliancewith a written 
plan.Thisplan musthaveclearly defined and attainableresource
managementobjectivesandprovidefortheprotectionofpublicsafety
including human life,health,and property.Each prescribed bum shall be 
conducted by qualified personnel.
Y Dayofburn N N None 2 
Mississip
pi
Section49-19-307
Prescribedburningconductedonlywhenatleastone(1)certifiedprescribed
burn managerissupervising theburn orburnsthatareconducted;requirethat
a written prescription be prepared and notarized prior to prescribed burning;
require thata burning permitbe obtained from the MississippiForestry 
Commission;andbeconsideredinthepublicinterestandshallnotconstitute
a public orprivate nuisance when conducted pursuantto state airpollution 
statutes and rules applicable to prescribed burning 
Y Dayofburn N Y Established 2 
Missouri7  
AgriculturalburningisdefinedintheMissouriCodeofStateRegulationsas
“firessetin connection with agriculturalorforestry operationsrelated to the
growing orharvesting ofcrops.”Unlessprohibited by otherlocallaws,
regulations or localordinances,this type of burning is permitted in Missouri. 
N -- -- Y 
In 
Developme
nt
1 
Nebraska
8  
A burningpermitfrom thefirechiefwithjurisdictionoverthe area to be 
burned isrequired. Y Dayofburn N N Established 2 
North
Carolina
Section113-60.40
Priortoconductingaprescribedburning,thelandownershallobtaina
prescription fortheprescribed burning prepared by acertified prescribed 
burnerand filed with the Division of ForestResources,Departmentof 
EnvironmentandNaturalResources.Theprescribedburningshallbe
conducted in compliance with allthe following:the termsand conditionsof
the open-burning permit,theState’sairpollution controlstatutes,any 
applicable localordinancesrelating to open burning,the voluntary smoke 
managementguidelines,andanyrulesadoptedbytheDivisionofForest
Resources,DepartmentofEnvironmentandNaturalResources.
Y Dayofburn N Y Established 2 
North
Dakota9 
 
Althoughthelegislaturedidnotdefineopenburning,thelegislativehistory
and common understanding ofthe term indicatesthat“open burning” means
the burning of any type of combustible material directly into the open air.It 
includes any outdoorfire,pyrotechnic orflame producing apparatusthathas
the potential to emit sparks or airborne embers that could present a source of 
ignition to surrounding outdoor natural or man-madematerials.Italso
includes campfires; charcoal grill or barbequepitfires;fireworks;garbagepit
fires;prescribed burning of prairie,croplands,structures orunderbrush in 
forested areas;outdoorwelding operations;burning chemically treated or
industrial materials that cannot be easily extinguished; or outdoor fires of any 
size.
N -- -- Y None 1 
Oklahom
a 
SECTION 16-
28.2.(Prescribed 
Burning
Provisions)
Within60dayspriortoconductingaprescribedburn,theowneroflandtobe
burned shallorally orin writing notify alllandownerswhoselandsadjoin the 
owner’sland to beburned.Theownermustalso includein thewritten notice
orshallorally notify theadjoining landownersoftheproposed dateand 
location of the burn and a telephone number where the owner can be reached 
forinformation regarding the prescribed burning.Theowneroftheland to be
burned shallcompletetheprescribed burning notification plan specified in 
subsection D ofthis section and shallsubmitsuch plan to the ruralfire 
departmentnearesttheland to beburned.
Y13 Dayofburn N N Established 1 
Oregon10  
Prescribedfire(controlledburn)isusedtoreducetheriskoflarge
catastrophic wildfiresand increase public and firefightersafety,aswellas
meetavarietyofresourcemanagementobjectives.Thisplannedignition
allowsagenciesto reduce hazardousfuelsand restore habitatand ecosystems.
Threegeneraltypesofprescribedfirearepileburning,understory/under
burning,and broadcastburning.Any controlled burning mustfirstget
clearance from smoke managementofficials atthe Oregon Departmentof
ForestryortheWashingtonDepartmentofNaturalResources.
Y Dayofburn Y N None 4 
South Statute48-34-40 Prescribedfiresconductedmust:haveaprescribed fire plan prepared before authorization to burn isgiven by the State Commission ofForestry,and the Y Dayofburn N Y Established 2 Carolina Requirementsfor
prescribed fire
qualifiedunderthis
chapter
plan mustbeon siteand followed during theburn;musthaveatleastone
certified prescribed fire managerpresentand supervising the burn from 
ignition until it is declared safe according to certification guidelines; are 
considered in the public interestand do notconstitute a public nuisance when 
conducted pursuantto state airpollution statutes,smoke management
guidelines,and regulationsapplicable to the use ofprescribed fire;are 
considered a property rightofthe property owner
South 
Dakota11 
 
EachprescribedfireconductedbytheDivisionofWildlandFireSuppression
shallhave a prescribed fire plan prepared in advance ofthe planned ignition.
Theseburnsshallbedoneincompliancewithanapprovedplan.All
prescribed firesconducted on privatelandswillhavealiability release
statementsigned by the landownerorhis legaldesignee.Every plan must
have definite and measurable resource managementortraining objectives.
Therewillbenounplannedignitions.
Y Dayofburn N N None 1 
Tennessee
Burningon
WildlifeHabitat
Incentives 
Program (WHIP)
Sites(WHIP 3,4,
5,
Prescribedburningshouldbedoneevery two years during January-Marchto
avoid killing new spring grassgrowth and interfering with nesting season.
Fruitandseedproductionisstimulatedwhileyieldandqualityincreasesin
herbaceousvegetation and legumes.However,rememberto honorthenesting 
seasons and do notburn during those times. 
Y Dayofburn N N Established 3 
Texas
Section153.047.
Prescribedburning
standards 
Minimumstandardsestablishedbytheboardforprescribedburningmust:(1)
ensure thatprescribed burning isthe controlled application of fire to naturally 
occurring ornaturalized vegetativefuelsunderspecified environmental
conditions(2)require thatatleastone certified prescribed burn manageris
presenton siteduring theconductoftheprescribed burn;(3)establish 
appropriate guidelinesforsize ofburning crews(4)include standardsfor
notification to adjacentland owners,theTexasNaturalResource
ConservationCommission(5)includeminimum insurancerequirementsfor
certified prescribed burn managers.
Y14 -- -- Y None 2 
Washingt
on 
RCW 70.94.6528
Outdoorburningisallowedwithintheurbangrowthareaasdescribedin
RCW 70.94.6514iftheburningisnotconductedduringairqualityepisodes,
orwhereadetermination ofimpaired airquality hasbeen madeasprovided 
in RCW 70.94.473,and the agricultural activities preceded the designation as 
an urban growth area.
Y 
Morethan24
hoursbefore
burn
Y N Established 4 
 
Reference(ifavailable):
1. http://www.forestry.alabama.gov/PB_Act.aspx?bv=1&s=7
2. http://warnell.forestry.uga.edu/fuels/Burning_laws/Arkansas_fire_laws.html 
3. http://www.arb.ca.gov/smp/regs/regs.htm 
4. http://edis.ifas.ufl.edu/fr055 
5. http://www.iowadnr.gov/portals/idnr/uploads/forestry/prescribedfire_guidelines.pdf?tabid=1260 
6. http://files.dnr.state.mn.us/forestry/wildfire/rxfire/oporder47.pdf 
7. http://www.dnr.mo.gov/pubs/pub2253.pdf 
8. http://ianrpubs.unl.edu/epublic/live/ec121/build/ec121.pdf 
9. http://www.nd.gov/des/uploads%5Cresources%5C155%5Cburnbanguidelines.pdf 
10. http://www.blm.gov/or/resources/fire/prescribedburns/ 
11. http://sdda.sd.gov/legacydocs/WFS/division/prescribedfire/DOA%20Prescribed%20Fire%20Policy.pdf. SouthDakotarequiresnotificationbytheday
ofburn to the local fire department. There is an official permitting system in the Black Hills Forest Fire Protection District (http://sdda.sd.gov/wildfire-
suppression/burn-permits-faqs).We think Class1 ismostappropriatesinceonly asmallfraction ofthearea within the state hasstatereporting 
requirements. 
12. Louisianadoesnotrequireapermitpriortoburn,butburnmanagersarerequiredtonotifylocalfireagenciesbeforeburning.13. Permitsarenot required, although a burn plan is encouraged by the Oklahoma Forestry Service. 
14. Texasdoesnotrequirepermittingbutdoesrequirenotificationviaitsburnmanagementprogram totheTexasCommissionon EnvironmentalQuality.
  
