# Supplementary material for: Management and climate contributions to satellite-derived active fire trends in the contiguous United States
Source: J Geophys Res Biogeosci. 2014 Apr 28;119(4):645–60. doi: 10.1002/2013JG002382 (PMC4508926; doi:10.1002/2013JG002382)
Supplement: Supplementary file 8 — Table S2 [file jgrg0119-0645-SD8.txt]

 
 
TableS2. Principalcrop areaplanted as reported by U.S. Departmentof Agriculturefor each managementclass. Thesenumbers were
used to normalizeinterannualchanges for cropland activefires in Figure9a. 
 
Principalcrops 
areaplanted  
(1000 acres)/year 
2001 2002 2003 2004 2005 2006 2007 2008 2009 2010 
Firepolicy class 1 122,692 122,215 123,443 122,808 121,490 120,141 121,599 123,661 122,627 120,220 
Firepolicy class 2 80,182 81,472 80,341 79,024 77,322 77,477 77,790 77,958 77,827 78,257 
Firepolicy class 3 10,441 10,641 10,460 10,311 10,056 9,947 10,152 10,305 10,269 10,155 
Firepolicy class 4 11,028 10,856 10,837 11,015 10,452 10,239 10,204 10,350 9,961 10,137 
 
Principalcrops:corn,sorghum,oats,barley,rye,winterwheat,durum wheat,otherspringwheat,rice,soybeans, peanuts, sunflower, cotton, dry edible beans, 
potatoes,sugarbeets,canola,and proso millet.Harvested acreagewasused forallhay,tobacco,and sugarcane.
 
Datasource:http://usda.mannlib.cornell.edu/MannUsda/viewDocumentInfo.do?documentID=1000 
 
